# Supplementary material for: Non-Invasive Evaluation of Patients Undergoing Percutaneous Coronary Intervention for Chronic Total Occlusion
Source: J Clin Med. 2021 Oct 14;10(20):4712. doi: 10.3390/jcm10204712 (PMC8541262; doi:10.3390/jcm10204712)
Supplement: Supplementary file 1 [file jcm-10-04712-s001.zip]

Archive with 1 entries (1 files):
- jcm-1397896-supplementary.pdf
